# Supplementary material for: Correlation and Risk Assessment of Inflammation-Based Parameters on Cardiovascular Parameters and Clinical Events in Giant Cell Arteritis: A Retrospective Study
Source: Int J Mol Sci. 2025 Jul 21;26(14):7016. doi: 10.3390/ijms26147016 (PMC12295461; doi:10.3390/ijms26147016)
Supplement: Supplementary file 1 [file ijms-26-07016-s001.zip]

Archive with 1 entries (1 files):
- ijms-3679569-supplementary.pdf
